# Supplementary material for: Computed Tomographic Findings in Dogs with Hepatic Bacterial Parenchymal Infection and Abscessation
Source: Animals (Basel). 2024 Nov 25;14(23):3399. doi: 10.3390/ani14233399 (PMC11640172; doi:10.3390/ani14233399)
Supplement: Supplementary file 1 [file animals-14-03399-s001.zip]

Archive with 1 entries (1 files):
- animals-3298419-supplementary.xlsx
