# Supplementary material for: Computed Tomographic Findings in Dogs with Hepatic Bacterial Parenchymal Infection and Abscessation
Source: Animals (Basel). 2024 Nov 25;14(23):3399. doi: 10.3390/ani14233399 (PMC11640172; doi:10.3390/ani14233399)
Supplement: Supplementary file 1 [file animals-14-03399-s001.zip › animals-3298419-supplementary.xlsx]

## Sheet: Sheet1
CASE NUMBER
Regions included	Thorax-abdomen / Abdomen
Is the liver normal or abnormal?	Normal / Abnormal
Liver size	Normal / Increased / Decreased
How are the changes distributed?	Diffuse changes (entire organ abnormal) / Discrete
Diffuse changes
Are changes visible pre-contrast	Yes / No
HU	Mean
Is there abnormal contrast enhancement	Yes / No
Arterial
Homogeneity	Homogeneous / Heterogeneous
HU	Mean
Portal
Homogeneity	Homogeneous / Heterogeneous
HU	Mean
Venous
Homogeneity	Homogeneous / Heterogeneous
HU	Mean
Discrete lesions
Type	Single lesion / focal lobar lesions / Multifocal lesions
If multifocal lesions, choose
1. One main lesion	Yes / No
2. Multiple main lesions	Yes / No
3. No main lesion	Yes / No
Lobe(s) affected
Pre contrast attenuation of lesion (HU)
Main lesion	Mean
Other lesions	Mean
Size
Main lesion	L x W x H
Other lesions (can be range)	L x W x H
Shape
Main lesion
Other lesions
Are lesions visible in…?
Main lesion	Pre-contrast / Post-contrast / Both
Other lesions	Pre-contrast / Post-contrast / Both
Margination
Main lesion
Pre-contrast	Well-defined / Ill-defined
Post-contrast	Well-defined / Ill-defined
Other lesions
Pre-contrast	Well-defined / Ill-defined
Post-contrast	Well-defined / Ill-defined
Other
Presence of cluster sign
Main lesion	Yes / No
Other lesions	Yes / No
Cystic appearance
Main lesion	Yes / No
Other lesions	Yes / No
Unilocular vs multilocular
Main lesion	Yes / No
Other lesions	Yes / No
Gas within the lesions?
Main lesion	Yes / No
Other lesions	Yes / No
Is there a mass effect?
Main lesion	Yes / No
Other lesions	Yes / No
Does the lesion(s) deform the liver contour?
Main lesion	Yes / No
Other lesions	Yes / No
HU of normal liver pre-contrast	Mean
Post contrast series
What phases are available?	Arterial / Portal / Venous
Is there contrast enhancement of the lesion(s)?
Main lesion	Yes / No
Other lesions	Yes / No
Is/are the lesion(s) more conspicuous on…?
Main lesion
Arterial
Portal
Venous
Other lesions
Arterial
Portal
Venous
If there are multiple lesions, do the lesions enhance…?
On a similar pattern
On a different pattern
Arterial enhancement
Homogeneity
Main lesion	Homogeneous / Heterogeneous / Rim-like/ Cluster sign
Other lesions	Homogeneous / Heterogeneous / Rim-like/ Cluster sign
HU
Main lesion	Mean
Other lesions	Mean
Portal enhancement
Homogeneity
Main lesion	Homogeneous / Heterogeneous / Rim-like/ Cluster sign
Other lesions	Homogeneous / Heterogeneous / Rim-like/ Cluster sign
HU
Main lesion	Mean
Other lesions	Mean
Venous enhancement
Homogeneity
Main lesion	Homogeneous / Heterogeneous / Rim-like/ Cluster sign
Other lesions	Homogeneous / Heterogeneous / Rim-like/ Cluster sign
HU
Main lesion	Mean
Other lesions	Mean
HU of normal liver in venous phase	Mean
Presence of septal enhancement
Main lesion	Y/N
Other lesions	Y/N
Does the lesion have a complete rim?	If yes:
	Thick rim >2mm, Thin rim <2mm
Main lesion	Yes / No
Other lesions	Yes / No
Presence of double target sign
Main lesion	Yes / No
Other lesions	Yes / No
Other abdominal CT findings
Presence of peritoneal free fluid	Yes / No
Distribution	Surrounding liver / Cranial abdomen / Diffuse
HU	Mean
Presence of fat stranding	Yes / No
Location	Local to lesion / Surrounding liver / Cranial abdomen / Diffuse
Presence of pneumoperitoneum	Yes / No
Presence of pneumobilia	Yes / No
Presence of lymphadenomegaly	Yes / No
Presence of lymphadenomegaly	Local: hepatic and splenic lymph nodes / Regional (celiac lymph centre): hepatic, splenic, gastric and pancreaticoduodenal lymph nodes / Others
Presence of thrombosis	Yes / No
Location
Presence of other possible infectious foci	Yes / No
Location
Changes in biliary system	Yes / No
Characteristics
